# Supplementary material for: Ninjurin-1 mediates cell lysis and detrimental inflammation of PANoptosis during influenza A virus infection
Source: Signal Transduct Target Ther. 2025 Sep 23;10:307. doi: 10.1038/s41392-025-02391-9 (PMC12454662; doi:10.1038/s41392-025-02391-9)
Supplement: Supplementary file 2 — Table S1. Meta information of IAV-infected murine lungs [file 41392_2025_2391_MOESM2_ESM.xlsx]

## Sheet: Table S1
Sample ID	Tissue	dpi	Group	IAV strain	Dose of infection
t_01_lung_01_mock	lung	0	Mock	N/A	N/A
t_01_lung_02_lowvirus_day_01	lung	1	Low dose	A/PR/8/34	1×103 PFU
t_01_lung_02_lowvirus_day_02	lung	2	Low dose	A/PR/8/34	1×103 PFU
t_01_lung_02_lowvirus_day_03	lung	3	Low dose	A/PR/8/34	1×103 PFU
t_01_lung_02_lowvirus_day_05	lung	5	Low dose	A/PR/8/34	1×103 PFU
t_01_lung_02_lowvirus_day_07	lung	7	Low dose	A/PR/8/34	1×103 PFU
t_01_lung_03_highvirus_day_01	lung	1	High dose	A/PR/8/34	1×105 PFU
t_01_lung_03_highvirus_day_02	lung	2	High dose	A/PR/8/34	1×105 PFU
t_01_lung_03_highvirus_day_03	lung	3	High dose	A/PR/8/34	1×105 PFU
t_01_lung_03_highvirus_day_05	lung	5	High dose	A/PR/8/34	1×105 PFU
t_01_lung_03_highvirus_day_07	lung	7	High dose	A/PR/8/34	1×105 PFU
