# Supplementary material for: Ninjurin-1 mediates cell lysis and detrimental inflammation of PANoptosis during influenza A virus infection
Source: Signal Transduct Target Ther. 2025 Sep 23;10:307. doi: 10.1038/s41392-025-02391-9 (PMC12454662; doi:10.1038/s41392-025-02391-9)
Supplement: Supplementary file 3 — Table S2. Demographics and clinical characteristics of 15 human samples [file 41392_2025_2391_MOESM3_ESM.xlsx]

## Sheet: Table S2
Sample ID	Group	Sample type	Time from illness onset to sampling, days	Outcome	Age	Sex	BMI	ICU length of stay
12_01	Survival	BALF	8	Discharged	76	male	21.7181	N/A
03_01	Survival	BALF	16	Discharged	76	male	24.211	N/A
04_01	Survival	BALF	13	Discharged	59	male	21.914	6
16_01	Survival	BALF	8	Discharged	64	male	32.407	N/A
52_01	Survival	BALF	23	Discharged	87	male	20.202	5
10_01	Deceased	BALF	7	Deceased	77	male	16.33	13
28_02	Deceased	BALF	11	Deceased	82	female	17.482	23
50_02	Deceased	BALF	14	Deceased	42	male	22.46	67
06_01	Deceased	BALF	10	Deceased	64	male	26.196	4
71_03	Deceased	BALF	29	Deceased	57	male	20.515	41
75_01	Control	BALF	N/A	N/A	35	female	22.308	N/A
80_02	Control	BALF	N/A	N/A	63	male	26.843	N/A
81_03	Control	BALF	N/A	N/A	58	female	25.631	N/A
82_05	Control	BALF	N/A	N/A	68	male	24.022	N/A
83_07	Control	BALF	N/A	N/A	68	female	23.657	N/A
